# Supplementary material for: The MyoD1 Promoted Muscle Differentiation and Generation by Activating CCND2 in Guanling Cattle
Source: Animals (Basel). 2022 Sep 26;12(19):2571. doi: 10.3390/ani12192571 (PMC9559206; doi:10.3390/ani12192571)
Supplement: Supplementary file 1 [file animals-12-02571-s001.zip]

Archive with 1 entries (1 files):
- animals-1832941-supplementary.pdf
